# Supplementary material for: Crystal structure study of a cobaltoan dolomite from Kolwezi, Democratic Republic of Congo
Source: Acta Crystallogr E Crystallogr Commun. 2015 Feb 21;71(Pt 3):i3. doi: 10.1107/S2056989015003126 (PMC4350686; doi:10.1107/S2056989015003126)
Supplement: Supplementary file 1 [file e-71-000i3-sup1.cif]

##############################################################################
#                                                                            #
# This CIF contains the data in a paper accepted for publication in          #
# Acta Crystallographica Section E. It conforms to the requirements of       #
# Notes for Authors for Acta Crystallographica Section E, and has been       #
# peer reviewed under the auspices of the IUCr Commission on Journals.       #
#                                                                            #
# Full details of the Crystallographic Information File format               #
# are given in the paper "The Crystallographic Information File (CIF):       #
# a New Standard Archive File for Crystallography" by S. R. Hall, F. H.      #
# Allen and I. D. Brown [Acta Cryst. (1991), A47, 655-685].                  #
#                                                                            #
# The current version of the core CIF dictionary is obtainable from          #
# ftp://ftp.iucr.org/pub/cif_core.dic.                                       #
#                                                                            #
# Software is freely available for graphical display of the structure(s)     #
# in this CIF. For information consult the CIF software page                 #
# http://www.iucr.org/resources/cif/software.                                #
#                                                                            #
# This file may be used for bona fide research purposes within the           #
# scientific community so long as proper attribution is given to the journal # 
# article from which it was obtained.                                        #
#                                                                            #
##############################################################################
data_I
_audit_creation_method     SHELXL-2014
_database_code_depnum_ccdc_archive     'CCDC 1049359'
_chemical_name_systematic
;
Calcium magnesium cobalt dicarbonate
;
_chemical_formula_sum     'C2 Ca1 Co0.17 Mg0.83 O6'
_chemical_formula_structural     'Ca (Co0.17 Mg0.83) (C O3)2'
_chemical_formula_iupac     'Ca Mg0.83 Co0.17 (C O3)2'
_chemical_formula_weight     190.38
_chemical_melting_point     ?
_shelx_space_group_comment
;
The symmetry employed for this shelxl refinement is uniquely defined
by the following loop, which should always be used as a source of
symmetry information in preference to the above space-group names.
They are only intended as comments.
;
_space_group_crystal_system     trigonal
_space_group_name_H-M_alt     'R -3'
_space_group_name_Hall     '-R 3'
loop_
    _space_group_symop_operation_xyz
    'x, y, z'
    'x-y, x, -z'
    'y, -x+y, -z'
    'x+2/3, y+1/3, z+1/3'
    'x-y+2/3, x+1/3, -z+1/3'
    'y+2/3, -x+y+1/3, -z+1/3'
    'x+1/3, y+2/3, z+2/3'
    'x-y+1/3, x+2/3, -z+2/3'
    'y+1/3, -x+y+2/3, -z+2/3'
    '-x, -y, -z'
    '-x+y, -x, z'
    '-y, x-y, z'
    '-x+2/3, -y+1/3, -z+1/3'
    '-x+y+2/3, -x+1/3, z+1/3'
    '-y+2/3, x-y+1/3, z+1/3'
    '-x+1/3, -y+2/3, -z+2/3'
    '-x+y+1/3, -x+2/3, z+2/3'
    '-y+1/3, x-y+2/3, z+2/3'
_cell_length_a     4.81580(10)
_cell_length_b     4.81580(10)
_cell_length_c     16.0488(6)
_cell_angle_alpha     90
_cell_angle_beta     90
_cell_angle_gamma     120
_cell_volume     322.337(18)
_cell_formula_units_Z     3
_cell_measurement_reflns_used     ?
_cell_measurement_theta_min     ?
_cell_measurement_theta_max     ?
_cell_measurement_temperature     295(2)
_exptl_crystal_description     cleavage_rhombohedron
_exptl_crystal_colour     pale_pink
_exptl_crystal_size_max     0.2
_exptl_crystal_size_mid     0.15
_exptl_crystal_size_min     0.12
_exptl_crystal_density_diffrn     2.930
_exptl_crystal_density_meas     ?
_exptl_crystal_density_method     ?
_exptl_crystal_F_000     284
_exptl_absorpt_coefficient_mu     2.173
_exptl_absorpt_correction_type     multi-scan
_exptl_absorpt_process_details
;
(SADABS; Bruker, 2008)
;
_shelx_estimated_absorpt_T_min     ?
_shelx_estimated_absorpt_T_max     ?
_exptl_absorpt_correction_T_min     0.6211
_exptl_absorpt_correction_T_max     0.7464
_exptl_special_details     ?
_diffrn_ambient_temperature     295(2)
_diffrn_radiation_type     MoK\a
_diffrn_radiation_wavelength     0.71073
_diffrn_measurement_device_type     'Bruker SMART Breeze CCD'
_diffrn_measurement_method     '\w scans'
_diffrn_detector_area_resol_mean     ?
_diffrn_reflns_number     258
_diffrn_reflns_av_R_equivalents     0.0096
_diffrn_reflns_theta_min     3.809
_diffrn_reflns_theta_max     32.429
_diffrn_reflns_theta_full     25.242
_diffrn_measured_fraction_theta_max     0.977
_diffrn_measured_fraction_theta_full     1.000
_diffrn_reflns_limit_h_min     -7
_diffrn_reflns_limit_h_max     3
_diffrn_reflns_limit_k_min     0
_diffrn_reflns_limit_k_max     7
_diffrn_reflns_limit_l_min     -23
_diffrn_reflns_limit_l_max     23
_refine_special_details
;
Refined as a 2-component twin.
;
_reflns_number_total     738
_reflns_number_gt     257
_reflns_threshold_expression     I>2\s(I)
_refine_ls_structure_factor_coef     Fsqd
_refine_ls_matrix_type     full
_refine_ls_R_factor_all     0.0188
_refine_ls_R_factor_gt     0.0188
_refine_ls_wR_factor_gt     0.0590
_refine_ls_wR_factor_ref     0.0590
_refine_ls_goodness_of_fit_ref     0.962
_refine_ls_restrained_S_all     0.962
_refine_ls_number_reflns     258
_refine_ls_number_parameters     20
_refine_ls_number_restraints     1
_refine_ls_hydrogen_treatment     undef
_refine_ls_weighting_scheme     calc
_refine_ls_weighting_details
              'w=1/[\s^2^(Fo^2^)+(0.0438P)^2^+0.5620P] where P=(Fo^2^+2Fc^2^)/3'
_atom_sites_solution_hydrogens     .
_atom_sites_solution_primary     ?
_atom_sites_solution_secondary     ?
_refine_ls_shift/su_max     0.000
_refine_ls_shift/su_mean     0.000
_refine_diff_density_max     0.456
_refine_diff_density_min     -0.324
_refine_ls_extinction_method     none
_refine_ls_extinction_coef     .
_refine_ls_abs_structure_details     ?
loop_
    _atom_type_symbol
    _atom_type_description
    _atom_type_scat_dispersion_real
    _atom_type_scat_dispersion_imag
    _atom_type_scat_source
    'C' 'C' 0.0033 0.0016
                         'International Tables Vol C Tables 4.2.6.8 and 6.1.1.4'
    'Ca' 'Ca' 0.2262 0.3064
                         'International Tables Vol C Tables 4.2.6.8 and 6.1.1.4'
    'Mg' 'Mg' 0.0486 0.0363
                         'International Tables Vol C Tables 4.2.6.8 and 6.1.1.4'
    'O' 'O' 0.0106 0.0060
                         'International Tables Vol C Tables 4.2.6.8 and 6.1.1.4'
    'Co' 'Co' 0.3494 0.9721
                         'International Tables Vol C Tables 4.2.6.8 and 6.1.1.4'
_computing_data_collection
;
APEX2 (Bruker, 2008)
;
_computing_cell_refinement
;
SAINT (Bruker, 2008)
;
_computing_data_reduction
;
SAINT (Bruker, 2008)
;
_computing_structure_solution
;
SHELXS2014 (Sheldrick, 2008)
;
_computing_structure_refinement
;
SHELXL2014 (Sheldrick, 2008, 2015)
and WinGX (Farrugia, 2012)
;
_computing_molecular_graphics
;
CrystalMaker (CrystalMaker, 2010)
;
_computing_publication_material
;
publCIF (Westrip, 2010)
;
loop_
    _atom_site_type_symbol
    _atom_site_label
    _atom_site_fract_x
    _atom_site_fract_y
    _atom_site_fract_z
    _atom_site_U_iso_or_equiv
    _atom_site_adp_type
    _atom_site_calc_flag
    _atom_site_occupancy
    _atom_site_disorder_assembly
    _atom_site_disorder_group
    Ca Ca1 0.0000 0.0000 0.0000 0.01249(17) Uani d 1 . .
    Mg Mg1 0.0000 0.0000 0.5000 0.0104(3) Uani d 0.828(4) . .
    Co Co1 0.0000 0.0000 0.5000 0.0104(3) Uani d 0.172(4) . .
    C C1 0.0000 0.0000 0.24297(12) 0.0106(4) Uani d 1 . .
    O O1 0.2482(2) -0.0341(2) 0.24403(6) 0.0143(2) Uani d 1 . .
loop_
    _atom_site_aniso_label
    _atom_site_aniso_U_11
    _atom_site_aniso_U_22
    _atom_site_aniso_U_33
    _atom_site_aniso_U_12
    _atom_site_aniso_U_13
    _atom_site_aniso_U_23
    Ca1 0.0121(2) 0.0121(2) 0.0133(3) 0.00605(10) 0.000 0.000
    Mg1 0.0091(3) 0.0091(3) 0.0130(4) 0.00456(15) 0.000 0.000
    Co1 0.0091(3) 0.0091(3) 0.0130(4) 0.00456(15) 0.000 0.000
    C1 0.0103(5) 0.0103(5) 0.0112(8) 0.0051(3) 0.000 0.000
    O1 0.0117(4) 0.0156(4) 0.0183(4) 0.0088(3) -0.0024(3) -0.0033(3)
_geom_special_details
;
All e.s.d.'s (except the e.s.d. in the dihedral angle between two l.s. planes)
are estimated using the full covariance matrix. The cell e.s.d.'s are taken
into account individually in the estimation of e.s.d.'s in distances, angles
and torsion angles; correlations between e.s.d.'s in cell parameters are only
used when they are defined by crystal symmetry. An approximate (isotropic)
treatment of cell e.s.d.'s is used for estimating e.s.d.'s involving l.s.
planes.
;
loop_
    _geom_bond_atom_site_label_1
    _geom_bond_atom_site_label_2
    _geom_bond_site_symmetry_2
    _geom_bond_distance
    _geom_bond_publ_flag
    Ca1 O1 17_554 2.3833(10) y
    Ca1 O1 5_445 2.3833(10) y
    Ca1 O1 13 2.3833(10) y
    Ca1 O1 7_444 2.3833(10) y
    Ca1 O1 18_544 2.3833(10) y
    Ca1 O1 6_455 2.3833(10) y
    Mg1 O1 14 2.0923(9) y
    Mg1 O1 8_445 2.0923(9) y
    Mg1 O1 15_445 2.0923(9) y
    Mg1 O1 9 2.0923(9) y
    Mg1 O1 16_545 2.0923(9) y
    Mg1 O1 4_455 2.0923(9) y
    C1 O1 . 1.2853(9) y
    C1 O1 11 1.2853(9) y
    C1 O1 12 1.2853(9) y
    C1 Ca1 4 3.1359(9) ?
loop_
    _geom_angle_atom_site_label_1
    _geom_angle_atom_site_label_2
    _geom_angle_atom_site_label_3
    _geom_angle_site_symmetry_1
    _geom_angle_site_symmetry_3
    _geom_angle
    _geom_angle_publ_flag
    O1 Ca1 O1 17_554 5_445 180.00(5) ?
    O1 Ca1 O1 17_554 13 92.43(3) ?
    O1 Ca1 O1 5_445 13 87.57(3) ?
    O1 Ca1 O1 17_554 7_444 87.57(3) ?
    O1 Ca1 O1 5_445 7_444 92.43(3) ?
    O1 Ca1 O1 13 7_444 180.00(4) ?
    O1 Ca1 O1 17_554 18_544 87.57(3) ?
    O1 Ca1 O1 5_445 18_544 92.43(3) ?
    O1 Ca1 O1 13 18_544 92.43(3) ?
    O1 Ca1 O1 7_444 18_544 87.57(3) ?
    O1 Ca1 O1 17_554 6_455 92.43(3) ?
    O1 Ca1 O1 5_445 6_455 87.57(3) ?
    O1 Ca1 O1 13 6_455 87.57(3) ?
    O1 Ca1 O1 7_444 6_455 92.43(3) ?
    O1 Ca1 O1 18_544 6_455 180.00(8) ?
    O1 Mg1 O1 14 8_445 180.0 ?
    O1 Mg1 O1 14 15_445 88.38(4) ?
    O1 Mg1 O1 8_445 15_445 91.62(4) ?
    O1 Mg1 O1 14 9 91.62(4) ?
    O1 Mg1 O1 8_445 9 88.38(4) ?
    O1 Mg1 O1 15_445 9 180.0 ?
    O1 Mg1 O1 14 16_545 91.62(4) ?
    O1 Mg1 O1 8_445 16_545 88.38(4) ?
    O1 Mg1 O1 15_445 16_545 91.62(4) ?
    O1 Mg1 O1 9 16_545 88.38(4) ?
    O1 Mg1 O1 14 4_455 88.38(4) ?
    O1 Mg1 O1 8_445 4_455 91.62(4) ?
    O1 Mg1 O1 15_445 4_455 88.38(4) ?
    O1 Mg1 O1 9 4_455 91.62(4) ?
    O1 Mg1 O1 16_545 4_455 180.00(4) ?
    O1 C1 O1 . 11 119.984(5) ?
    O1 C1 O1 . 12 119.983(5) ?
    O1 C1 O1 11 12 119.981(5) ?
_shelx_hkl_file
;
  -1   2   0  256329    1443  -2
  -1   2   0  256329    1443   1
  -3   3   0  664431    3755  -2
   0   3   0  664431    3755   1
  -2   4   0  188648    1452  -2
  -2   4   0  188648    1452   1
  -1   5   0  119158    1324  -2
  -4   5   0  119158    1324   1
  -4   5   0  189194    1696  -2
  -1   5   0  189194    1696   1
  -3   6   0   74727     630  -2
  -3   6   0   74727     630   1
  -6   6   0   36696     710  -2
   0   6   0   36696     710   1
  -2   7   0   88085    1900  -2
  -5   7   0   88085    1900   1
   0   1  -1    3940      60  -2
  -1   1   1    3940      60   1
   1   2  -1  110266     712  -2
  -3   2   1  110266     712   1
  -2   2  -1   87043     535  -2
   0   2   1   87043     535   1
   2   3  -1   16101     314  -2
  -5   3   1   16101     314   1
  -1   3  -1  119506    1246  -2
  -2   3   1  119506    1246   1
  -4   3  -1    4825      77  -2
   1   3   1    4825      77   1
   3   4  -1   12267     298  -2
  -7   4   1   12267     298   1
   0   4  -1    4460     121  -2
  -4   4   1    4460     121   1
  -3   4  -1    5344     126  -2
  -1   4   1    5344     126   1
  -6   4  -1    2380     130  -2
   2   4   1    2380     130   1
   1   5  -1   10043     280  -2
  -6   5   1   10043     280   1
  -2   5  -1   61877     521  -2
  -3   5   1   61877     521   1
  -5   5  -1   19050     284  -2
   0   5   1   19050     284   1
  -1   6  -1   11634     212  -2
  -5   6   1   11634     212   1
  -4   6  -1    9822     210  -2
  -2   6   1    9822     210   1
  -3   7  -1    4805     356  -2
  -4   7   1    4805     356   1
  -1   1  -2   70773     392  -2
   0   1   2   70773     392   1
   0   2  -2  556540    3365  -2
  -2   2   2  556540    3365   1
  -3   2  -2  381760    2138  -2
   1   2   2  381760    2138   1
   1   3  -2   20591     350  -2
  -4   3   2   20591     350   1
  -2   3  -2  245816    1508  -2
  -1   3   2  245816    1508   1
  -5   3  -2  127108    1293  -2
   2   3   2  127108    1293   1
   2   4  -2   69949     804  -2
  -6   4   2   69949     804   1
  -1   4  -2   86174     602  -2
  -3   4   2   86174     602   1
  -4   4  -2    1069      61  -2
   0   4   2    1069      61   1
  -7   4  -2    3300     150  -2
   3   4   2    3300     150   1
   0   5  -2   50673     727  -2
  -5   5   2   50673     727   1
  -3   5  -2   90468     747  -2
  -2   5   2   90468     747   1
  -6   5  -2   65190    1161  -2
   1   5   2   65190    1161   1
  -2   6  -2   47806     683  -2
  -4   6   2   47806     683   1
  -5   6  -2   59011    1023  -2
  -1   6   2   59011    1023   1
  -4   7  -2   15142     506  -2
  -3   7   2   15142     506   1
   0   0  -3    3515      75  -2
   0   0   3    3515      75   1
  -2   1  -3  290211    2508  -2
   1   1   3  290211    2508   1
  -1   2  -3  430976    2608  -2
  -1   2   3  430976    2608   1
  -4   2  -3   12864     176  -2
   2   2   3   12864     176   1
   0   3  -3    6349     116  -2
  -3   3   3    6349     116   1
  -3   3  -3    3889      76  -2
   0   3   3    3889      76   1
  -6   3  -3    3062     201  -2
   3   3   3    3062     201   1
   1   4  -3     690      78  -2
  -5   4   3     690      78   1
  -2   4  -3    5287     115  -2
  -2   4   3    5287     115   1
  -5   4  -3    5772     118  -2
   1   4   3    5772     118   1
   2   5  -3    4617     304  -2
  -7   5   3    4617     304   1
  -1   5  -3     512      62  -2
  -4   5   3     512      62   1
  -4   5  -3    4253     129  -2
  -1   5   3    4253     129   1
   0   6  -3   22096     458  -2
  -6   6   3   22096     458   1
  -3   6  -3    1320     105  -2
  -3   6   3    1320     105   1
  -6   6  -3    5528     694  -2
   0   6   3    5528     694   1
  -2   7  -3    3670     245  -2
  -5   7   3    3670     245   1
   0   1  -4 1476536    8090  -2
  -1   1   4 1476536    8090   1
   1   2  -4  276616    2213  -2
  -3   2   4  276616    2213   1
  -2   2  -4  224093    2463  -2
   0   2   4  224093    2463   1
   2   3  -4  111429    1058  -2
  -5   3   4  111429    1058   1
  -1   3  -4  234025    1414  -2
  -2   3   4  234025    1414   1
  -4   3  -4  291095    1645  -2
   1   3   4  291095    1645   1
   3   4  -4   74958    1154  -2
  -7   4   4   74958    1154   1
   0   4  -4  450928    4187  -2
  -4   4   4  450928    4187   1
  -3   4  -4  496391    3118  -2
  -1   4   4  496391    3118   1
  -6   4  -4   74291     796  -2
   2   4   4   74291     796   1
   1   5  -4   38241     485  -2
  -6   5   4   38241     485   1
  -2   5  -4   59474     638  -2
  -3   5   4   59474     638   1
  -5   5  -4   76582     996  -2
   0   5   4   76582     996   1
  -1   6  -4   48725     539  -2
  -5   6   4   48725     539   1
  -4   6  -4   58822     711  -2
  -2   6   4   58822     711   1
  -3   7  -4  128007    1261  -2
  -4   7   4  128007    1261   1
  -1   1  -5   60167     454  -2
   0   1   5   60167     454   1
   0   2  -5   15505     109  -2
  -2   2   5   15505     109   1
  -3   2  -5  117774     865  -2
   1   2   5  117774     865   1
   1   3  -5   11740     331  -2
  -4   3   5   11740     331   1
  -2   3  -5   49694     437  -2
  -1   3   5   49694     437   1
  -5   3  -5   31131     288  -2
   2   3   5   31131     288   1
   2   4  -5   24448     357  -2
  -6   4   5   24448     357   1
  -1   4  -5   21765     205  -2
  -3   4   5   21765     205   1
  -4   4  -5    9039     210  -2
   0   4   5    9039     210   1
  -7   4  -5    5893     273  -2
   3   4   5    5893     273   1
   0   5  -5    2198     127  -2
  -5   5   5    2198     127   1
  -3   5  -5   18794     332  -2
  -2   5   5   18794     332   1
  -6   5  -5   22340     973  -2
   1   5   5   22340     973   1
  -2   6  -5   11346     192  -2
  -4   6   5   11346     192   1
  -5   6  -5    6811     273  -2
  -1   6   5    6811     273   1
  -4   7  -5    1918     124  -2
  -3   7   5    1918     124   1
   0   0  -6  189365    1653  -2
   0   0   6  189365    1653   1
  -2   1  -6  594446    3811  -2
   1   1   6  594446    3811   1
  -1   2  -6  404570    2469  -2
  -1   2   6  404570    2469   1
  -4   2  -6  119324     813  -2
   2   2   6  119324     813   1
   0   3  -6   21980     153  -2
  -3   3   6   21980     153   1
  -3   3  -6   26622     319  -2
   0   3   6   26622     319   1
  -6   3  -6   43556     675  -2
   3   3   6   43556     675   1
   1   4  -6   28841     332  -2
  -5   4   6   28841     332   1
  -2   4  -6  137807    1025  -2
  -2   4   6  137807    1025   1
  -5   4  -6   56458     510  -2
   1   4   6   56458     510   1
  -1   5  -6   59697     531  -2
  -4   5   6   59697     531   1
  -4   5  -6   25385     451  -2
  -1   5   6   25385     451   1
   0   6  -6   33596     457  -2
  -6   6   6   33596     457   1
  -3   6  -6   50496     498  -2
  -3   6   6   50496     498   1
  -6   6  -6   47963     992  -2
   0   6   6   47963     992   1
   0   1  -7    2609      52  -2
  -1   1   7    2609      52   1
   1   2  -7   46356     341  -2
  -3   2   7   46356     341   1
  -2   2  -7    6943      97  -2
   0   2   7    6943      97   1
   2   3  -7   13248     276  -2
  -5   3   7   13248     276   1
  -1   3  -7  101013     585  -2
  -2   3   7  101013     585   1
  -4   3  -7    9249     159  -2
   1   3   7    9249     159   1
   0   4  -7    2709      85  -2
  -4   4   7    2709      85   1
  -3   4  -7    4667     178  -2
  -1   4   7    4667     178   1
  -6   4  -7    8240     202  -2
   2   4   7    8240     202   1
   1   5  -7    5864     466  -2
  -6   5   7    5864     466   1
  -2   5  -7   19745     244  -2
  -3   5   7   19745     244   1
  -5   5  -7    3170     147  -2
   0   5   7    3170     147   1
  -1   6  -7   22047     484  -2
  -5   6   7   22047     484   1
  -4   6  -7   23737     388  -2
  -2   6   7   23737     388   1
  -1   1  -8  764515    5825  -2
   0   1   8  764515    5825   1
   0   2  -8  212763    1231  -2
  -2   2   8  212763    1231   1
  -3   2  -8  122635     800  -2
   1   2   8  122635     800   1
   1   3  -8  350182    2291  -2
  -4   3   8  350182    2291   1
  -2   3  -8  255207    2325  -2
  -1   3   8  255207    2325   1
  -5   3  -8   78049     579  -2
   2   3   8   78049     579   1
   2   4  -8   32202     433  -2
  -6   4   8   32202     433   1
  -1   4  -8  190349    1085  -2
  -3   4   8  190349    1085   1
  -4   4  -8  321252    2332  -2
   0   4   8  321252    2332   1
   0   5  -8   80867     833  -2
  -5   5   8   80867     833   1
  -3   5  -8   82887    1780  -2
  -2   5   8   82887    1780   1
  -6   5  -8   24757     550  -2
   1   5   8   24757     550   1
  -2   6  -8   54995    1631  -2
  -4   6   8   54995    1631   1
  -5   6  -8   38903     738  -2
  -1   6   8   38903     738   1
   0   0  -9  110930     964  -2
   0   0   9  110930     964   1
  -2   1  -9  122388     788  -2
   1   1   9  122388     788   1
  -1   2  -9   94736     584  -2
  -1   2   9   94736     584   1
  -4   2  -9    3058     117  -2
   2   2   9    3058     117   1
   0   3  -9    7009      90  -2
  -3   3   9    7009      90   1
  -3   3  -9   29647     346  -2
   0   3   9   29647     346   1
  -6   3  -9    2394     107  -2
   3   3   9    2394     107   1
   1   4  -9   12226     179  -2
  -5   4   9   12226     179   1
  -2   4  -9    9481     273  -2
  -2   4   9    9481     273   1
  -5   4  -9    1228      77  -2
   1   4   9    1228      77   1
  -1   5  -9    8590     270  -2
  -4   5   9    8590     270   1
  -4   5  -9    3023     306  -2
  -1   5   9    3023     306   1
  -3   6  -9    4635     132  -2
  -3   6   9    4635     132   1
   0   1 -10   58837     369  -2
  -1   1  10   58837     369   1
   1   2 -10  141576    1121  -2
  -3   2  10  141576    1121   1
  -2   2 -10  260656    1821  -2
   0   2  10  260656    1821   1
   2   3 -10   53444     687  -2
  -5   3  10   53444     687   1
  -1   3 -10  120349     999  -2
  -2   3  10  120349     999   1
  -4   3 -10   39765     384  -2
   1   3  10   39765     384   1
   0   4 -10    2439     107  -2
  -4   4  10    2439     107   1
  -3   4 -10   12035     202  -2
  -1   4  10   12035     202   1
  -6   4 -10   26811     325  -2
   2   4  10   26811     325   1
   1   5 -10   50445     727  -2
  -6   5  10   50445     727   1
  -2   5 -10  109850    4881  -2
  -3   5  10  109850    4881   1
  -5   5 -10   45451     695  -2
   0   5  10   45451     695   1
  -1   6 -10   29732     604  -2
  -5   6  10   29732     604   1
  -4   6 -10   30087     783  -2
  -2   6  10   30087     783   1
  -1   1 -11    6708     123  -2
   0   1  11    6708     123   1
   0   2 -11   22896     196  -2
  -2   2  11   22896     196   1
  -3   2 -11   21377     452  -2
   1   2  11   21377     452   1
   1   3 -11    3260      76  -2
  -4   3  11    3260      76   1
  -2   3 -11   21024     210  -2
  -1   3  11   21024     210   1
  -5   3 -11   36972     439  -2
   2   3  11   36972     439   1
   2   4 -11    3345     105  -2
  -6   4  11    3345     105   1
  -1   4 -11    4096     116  -2
  -3   4  11    4096     116   1
  -4   4 -11    3450     109  -2
   0   4  11    3450     109   1
   0   5 -11    8698     428  -2
  -5   5  11    8698     428   1
  -3   5 -11    9523     221  -2
  -2   5  11    9523     221   1
  -6   5 -11    3771     247  -2
   1   5  11    3771     247   1
  -2   6 -11     958     140  -2
  -4   6  11     958     140   1
  -5   6 -11    5789     279  -2
  -1   6  11    5789     279   1
   0   0 -12  882196    7381  -2
   0   0  12  882196    7381   1
  -2   1 -12   84250     563  -2
   1   1  12   84250     563   1
  -1   2 -12  175870     984  -2
  -1   2  12  175870     984   1
  -4   2 -12  103131     997  -2
   2   2  12  103131     997   1
   0   3 -12  240819    1689  -2
  -3   3  12  240819    1689   1
  -3   3 -12  218811    2062  -2
   0   3  12  218811    2062   1
  -6   3 -12   47343     533  -2
   3   3  12   47343     533   1
   1   4 -12   89344     909  -2
  -5   4  12   89344     909   1
  -2   4 -12   83359     721  -2
  -2   4  12   83359     721   1
  -5   4 -12   68886     623  -2
   1   4  12   68886     623   1
  -1   5 -12   59882    1048  -2
  -4   5  12   59882    1048   1
  -4   5 -12  106918    1305  -2
  -1   5  12  106918    1305   1
  -3   6 -12   37966    1567  -2
  -3   6  12   37966    1567   1
   0   1 -13   13443     141  -2
  -1   1  13   13443     141   1
   1   2 -13   26384     301  -2
  -3   2  13   26384     301   1
  -2   2 -13   14382     159  -2
   0   2  13   14382     159   1
   2   3 -13    5872     136  -2
  -5   3  13    5872     136   1
  -1   3 -13   18102     224  -2
  -2   3  13   18102     224   1
  -4   3 -13    5227     126  -2
   1   3  13    5227     126   1
   0   4 -13   24758     349  -2
  -4   4  13   24758     349   1
  -3   4 -13   19458     394  -2
  -1   4  13   19458     394   1
  -6   4 -13    1658     186  -2
   2   4  13    1658     186   1
  -2   5 -13   22717     492  -2
  -3   5  13   22717     492   1
  -5   5 -13   14103     390  -2
   0   5  13   14103     390   1
  -4   6 -13    2632     223  -2
  -2   6  13    2632     223   1
  -1   1 -14   51945     461  -2
   0   1  14   51945     461   1
   0   2 -14  100711     720  -2
  -2   2  14  100711     720   1
  -3   2 -14  134156     990  -2
   1   2  14  134156     990   1
   1   3 -14   12585     189  -2
  -4   3  14   12585     189   1
  -2   3 -14   58134     587  -2
  -1   3  14   58134     587   1
  -5   3 -14   31744     315  -2
   2   3  14   31744     315   1
  -1   4 -14   43730     429  -2
  -3   4  14   43730     429   1
  -4   4 -14    3563     117  -2
   0   4  14    3563     117   1
  -3   5 -14   41906     755  -2
  -2   5  14   41906     755   1
   0   0 -15   26670     460  -2
   0   0  15   26670     460   1
  -2   1 -15   16906     230  -2
   1   1  15   16906     230   1
  -1   2 -15   36893     353  -2
  -1   2  15   36893     353   1
  -4   2 -15    3985     114  -2
   2   2  15    3985     114   1
   0   3 -15     766     202  -2
  -3   3  15     766     202   1
  -3   3 -15    6165     134  -2
   0   3  15    6165     134   1
   1   4 -15     964      80  -2
  -5   4  15     964      80   1
  -2   4 -15    1132      84  -2
  -2   4  15    1132      84   1
  -5   4 -15    2322     115  -2
   1   4  15    2322     115   1
  -1   5 -15     530     108  -2
  -4   5  15     530     108   1
  -4   5 -15     496     310  -2
  -1   5  15     496     310   1
   0   1 -16  194722    3506  -2
  -1   1  16  194722    3506   1
   1   2 -16   65429     572  -2
  -3   2  16   65429     572   1
  -2   2 -16   57333     716  -2
   0   2  16   57333     716   1
   2   3 -16   54409     514  -2
  -5   3  16   54409     514   1
  -1   3 -16   92235     779  -2
  -2   3  16   92235     779   1
  -4   3 -16   91455     677  -2
   1   3  16   91455     677   1
   0   4 -16  120995     944  -2
  -4   4  16  120995     944   1
  -3   4 -16  127803    1336  -2
  -1   4  16  127803    1336   1
  -2   5 -16   21120     944  -2
  -3   5  16   21120     944   1
  -1   1 -17   21792     282  -2
   0   1  17   21792     282   1
   0   2 -17     428      58  -2
  -2   2  17     428      58   1
  -3   2 -17   17377     224  -2
   1   2  17   17377     224   1
   1   3 -17   20653     330  -2
  -4   3  17   20653     330   1
  -2   3 -17    5010     140  -2
  -1   3  17    5010     140   1
  -5   3 -17    5879     457  -2
   2   3  17    5879     457   1
  -1   4 -17   16870     325  -2
  -3   4  17   16870     325   1
  -4   4 -17   21856     300  -2
   0   4  17   21856     300   1
  -3   5 -17    7314     259  -2
  -2   5  17    7314     259   1
   0   0 -18    2997     302  -2
   0   0  18    2997     302   1
  -2   1 -18  108063    1155  -2
   1   1  18  108063    1155   1
  -1   2 -18   50648     492  -2
  -1   2  18   50648     492   1
  -4   2 -18   28746     405  -2
   2   2  18   28746     405   1
   0   3 -18   12880     201  -2
  -3   3  18   12880     201   1
  -3   3 -18   18147     293  -2
   0   3  18   18147     293   1
  -2   4 -18   41532     513  -2
  -2   4  18   41532     513   1
   0   1 -19     754      92  -2
  -1   1  19     754      92   1
   1   2 -19    4449     172  -2
  -3   2  19    4449     172   1
  -2   2 -19     258      95  -2
   0   2  19     258      95   1
  -1   3 -19   13365     268  -2
  -2   3  19   13365     268   1
  -3   4 -19    3857     131  -2
  -1   4  19    3857     131   1
  -1   1 -20   90782    1080  -2
   0   1  20   90782    1080   1
   0   2 -20   53158     884  -2
  -2   2  20   53158     884   1
  -3   2 -20   26356     382  -2
   1   2  20   26356     382   1
  -2   3 -20   63705     800  -2
  -1   3  20   63705     800   1
   0   0 -21   46482    1177  -2
   0   0  21   46482    1177   1
  -2   1 -21   11137     240  -2
   1   1  21   11137     240   1
  -1   2 -21    3646     143  -2
  -1   2  21    3646     143   1
   0   1 -22   20099     364  -2
  -1   1  22   20099     364   1
  -2   2 -22   44644     540  -2
   0   2  22   44644     540   1
  -1   1 -23    1047     267  -2
   0   1  23    1047     267   1
;
_shelx_hkl_checksum     78480
_shelx_res_file
;
TITL    100680-ICSD in space group R -3 H
CELL    0.71073   4.8158   4.8158  16.0488   90.000   90.000  120.000
ZERR     3        0.0001  0.00010   0.0006    0.000    0.000    0.000
LATT    3
SYMM     + X - Y, + X, - Z
SYMM     + Y, - X + Y, - Z
SFAC     C    Ca   Mg   O     Co
UNIT       6    3    3   18    1
L.S.    10
FMAP     2
PLAN    10
ACTA
BOND    $H
TEMP     22.00
EXYZ MG1 CO1
EADP MG1 CO1
WGHT    0.043800    0.562000
BASF   0.79818
FVAR       9.39407   0.82759   0.00990
CA1   2    0.000000    0.000000    0.000000    10.16667    0.01210    0.01210 =
         0.01328    0.00000    0.00000    0.00605
MG1   3   10.000000   10.000000   10.500000    20.16666    0.00912    0.00912 =
         0.01304    0.00000    0.00000    0.00456
CO1   5   10.000000   10.000000   10.500000   -20.16660    0.00912    0.00912 =
         0.01304    0.00000    0.00000    0.00456
C1    1    0.000000    0.000000    0.242973    10.33333    0.01030    0.01030 =
         0.01118    0.00000    0.00000    0.00515
O1    4    0.248188   -0.034081    0.244034    11.00000    0.01172    0.01562 =
         0.01835   -0.00332   -0.00236    0.00884
HKLF 5
REM     100680-ICSD in space group R -3 H
REM R1 =  0.0188 for     257 Fo > 4sig(Fo)  and  0.0188 for all     258 data
REM     20 parameters refined using      0 restraints
END
WGHT      0.0282      0.4568
REM Highest difference peak  0.456,  deepest hole -0.324,  1-sigma level  0.083
Q1    1   0.0000  0.0000  0.0447  10.33333  0.05    0.46
Q2    1   0.0000  0.0000  0.4533  10.33333  0.05    0.30
Q3    1  -0.1449 -0.1163  0.0826  11.00000  0.05    0.26
Q4    1   0.1196 -0.0291  0.2529  11.00000  0.05    0.24
Q5    1   0.2317 -0.1431  0.2673  11.00000  0.05    0.21
Q6    1   0.2071 -0.3510  0.2648  11.00000  0.05    0.19
Q7    1   0.3664  0.2327  0.1853  11.00000  0.05    0.19
Q8    1   0.2708 -0.0035  0.2016  11.00000  0.05    0.17
Q9    1   0.5942  0.0857  0.2045  11.00000  0.05    0.16
Q10   1   0.3820 -0.0874  0.2241  11.00000  0.05    0.16
;
_shelx_res_checksum     89346
_shelxl_version_number      201.4
data_New_Global_Publ_Block
_journal_date_recd_electronic     2015-02-04
_journal_date_accepted     2015-02-13
_journal_name_full     'Acta Crystallographica, Section E'
_journal_year     2015
_journal_volume     71
_journal_issue      3
_journal_page_first     i3
_journal_page_last     i3
_journal_paper_category     HI
_journal_paper_doi     10.1107/S2056989015003126
_journal_coeditor_code     BR2247
_publ_contact_author_name     'N. Perchiazzi'
_publ_contact_author_address
;
Earth Science Department
Pisa University
Via S. Maria 53
I-56126 Pisa
Italy
;
_publ_contact_author_email     'natale.perchiazzi@unipi.it'
_publ_contact_author_fax     ?
_publ_contact_author_phone     ?
_publ_section_title
;
Crystal structure study of a cobaltoan dolomite from Kolwezi, Democratic
Republic of Congo
;
_publ_section_title_footnote     .
loop_
    _publ_author_name
    _publ_author_footnote
    _publ_author_address
    'Perchiazzi, Natale' .
;
Earth Sciences Department
Pisa University
Via S. Maria 53
I-56126, Pisa
Italy
;
_publ_section_synopsis
;
The structure of a cobaltoan dolomite from Kolwezi, Democratic Republic of
Congo has been refined from single crystal data. The influence of Mg with Co
substitution on the crystal structure features is discussed.
;
