# Supplementary material for: Crystal structure study of a cobaltoan dolomite from Kolwezi, Democratic Republic of Congo
Source: Acta Crystallogr E Crystallogr Commun. 2015 Feb 21;71(Pt 3):i3. doi: 10.1107/S2056989015003126 (PMC4350686; doi:10.1107/S2056989015003126)
Supplement: Supplementary file 2 [file e-71-000i3-Isup2.hkl]

#
# h,k,l, Fc-squared, Fo-squared, sigma(Fo-squared), status flag
#
data_I
_shelx_title '    100680-ICSD in space group R -3 H'
_shelx_refln_list_code          4
_shelx_F_calc_maximum      128.96
_exptl_crystal_F_000       303.00
_reflns_d_resolution_high  0.6627

loop_
 _space_group_symop_operation_xyz
 'x, y, z'
 'x-y, x, -z'
 'y, -x+y, -z'
 'x+2/3, y+1/3, z+1/3'
 'x-y+2/3, x+1/3, -z+1/3'
 'y+2/3, -x+y+1/3, -z+1/3'
 'x+1/3, y+2/3, z+2/3'
 'x-y+1/3, x+2/3, -z+2/3'
 'y+1/3, -x+y+2/3, -z+2/3'
 '-x, -y, -z'
 '-x+y, -x, z'
 '-y, x-y, z'
 '-x+2/3, -y+1/3, -z+1/3'
 '-x+y+2/3, -x+1/3, z+1/3'
 '-y+2/3, x-y+1/3, z+1/3'
 '-x+1/3, -y+2/3, -z+2/3'
 '-x+y+1/3, -x+2/3, z+2/3'
 '-y+1/3, x-y+2/3, z+2/3'

_cell_length_a     4.8158
_cell_length_b     4.8158
_cell_length_c    16.0488
_cell_angle_alpha  90.000
_cell_angle_beta   90.000
_cell_angle_gamma 120.000

_shelx_F_squared_multiplier     1.000

loop_
 _refln_index_h
 _refln_index_k
 _refln_index_l
 _refln_F_squared_calc
 _refln_F_squared_meas
 _refln_F_squared_sigma
 _refln_observed_status
  -1   2   0       3087.15       2904.63        16.35 o
   0   3   0       7461.10       7529.09        42.55 o
  -2   4   0       2121.72       2137.69        16.45 o
  -4   5   0       1391.73       1350.26        15.00 o
  -1   5   0       2205.50       2143.88        19.22 o
  -3   6   0        842.35        846.78         7.14 o
   0   6   0        391.60        415.83         8.05 o
  -5   7   0        930.52        998.15        21.53 o
  -1   1   1         31.30         44.65         0.68 o
  -3   2   1       1163.95       1249.49         8.07 o
   0   2   1        993.08        986.34         6.06 o
  -5   3   1        209.95        182.45         3.56 o
  -2   3   1       1238.88       1354.20        14.12 o
   1   3   1         56.57         54.68         0.87 o
  -7   4   1        128.48        139.01         3.38 o
  -4   4   1         46.20         50.54         1.37 o
  -1   4   1         55.76         60.56         1.43 o
   2   4   1         26.21         26.97         1.47 o
  -6   5   1        110.54        113.80         3.17 o
  -3   5   1        748.49        701.17         5.90 o
   0   5   1        212.44        215.87         3.22 o
  -5   6   1        118.82        131.83         2.40 o
  -2   6   1        103.43        111.30         2.38 o
  -4   7   1         43.21         54.45         4.03 o
   0   1   2        746.30        801.97         4.44 o
  -2   2   2       5884.48       6306.51        38.13 o
   1   2   2       4272.31       4325.97        24.23 o
  -4   3   2        246.76        233.33         3.97 o
  -1   3   2       2617.87       2785.50        17.09 o
   2   3   2       1407.09       1440.34        14.65 o
  -6   4   2        810.70        792.64         9.11 o
  -3   4   2        969.80        976.49         6.82 o
   0   4   2          4.40         12.11         0.69 o
   3   4   2         44.46         37.39         1.70 o
  -5   5   2        582.07        574.21         8.24 o
  -2   5   2       1005.22       1025.15         8.46 o
   1   5   2        739.12        738.71        13.16 o
  -4   6   2        546.46        541.72         7.74 o
  -1   6   2        689.37        668.69        11.59 o
  -3   7   2        171.66        171.58         5.73 o
   0   0   3         26.21         39.83         0.85 o
   1   1   3       3002.13       3288.57        28.42 o
  -1   2   3       4526.05       4883.66        29.55 o
   2   2   3        167.64        145.77         1.99 o
  -3   3   3         62.38         71.94         1.31 o
   0   3   3         40.21         44.07         0.86 o
   3   3   3         36.81         34.70         2.28 o
  -5   4   3          3.44          7.82         0.88 o
  -2   4   3         64.58         59.91         1.30 o
   1   4   3         68.77         65.41         1.34 o
  -7   5   3         46.79         52.32         3.44 o
  -4   5   3          2.45          5.80         0.70 o
  -1   5   3         47.59         48.19         1.46 o
  -6   6   3        241.61        250.38         5.19 o
  -3   6   3          9.44         14.96         1.19 o
   0   6   3         62.59         62.64         7.86 o
  -5   7   3         35.95         41.59         2.78 o
  -1   1   4      16631.64      16731.57        91.67 o
  -3   2   4       3087.39       3134.51        25.08 o
   0   2   4       2542.34       2539.34        27.91 o
  -5   3   4       1359.62       1262.67        11.99 o
  -2   3   4       2578.49       2651.89        16.02 o
   1   3   4       3258.93       3298.58        18.64 o
  -7   4   4        806.27        849.40        13.08 o
  -4   4   4       4940.35       5109.75        47.45 o
  -1   4   4       5521.66       5624.92        35.33 o
   2   4   4        851.37        841.84         9.02 o
  -6   5   4        416.18        433.33         5.50 o
  -3   5   4        708.39        673.94         7.23 o
   0   5   4        871.71        867.80        11.29 o
  -5   6   4        528.49        552.13         6.11 o
  -2   6   4        669.17        666.55         8.06 o
  -4   7   4       1380.49       1450.53        14.29 o
   0   1   5        726.39        681.79         5.14 o
  -2   2   5        179.45        175.70         1.24 o
   1   2   5       1316.05       1334.57         9.80 o
  -4   3   5        141.18        133.03         3.75 o
  -1   3   5        530.91        563.11         4.95 o
   2   3   5        392.94        352.77         3.26 o
  -6   4   5        278.63        277.04         4.05 o
  -3   4   5        272.11        246.63         2.32 o
   0   4   5        101.72        102.43         2.38 o
   3   4   5         59.91         66.78         3.09 o
  -5   5   5         20.07         24.91         1.44 o
  -2   5   5        234.34        212.97         3.76 o
   1   5   5        245.28        253.15        11.03 o
  -4   6   5        129.55        128.57         2.18 o
  -1   6   5         65.61         77.18         3.09 o
  -3   7   5         19.45         21.73         1.41 o
   0   0   6       1874.03       2145.82        18.73 o
   1   1   6       6712.42       6736.05        43.18 o
  -1   2   6       4678.43       4584.44        27.98 o
   2   2   6       1349.45       1352.14         9.21 o
  -3   3   6        232.20        249.07         1.73 o
   0   3   6        301.61        301.67         3.61 o
   3   3   6        499.98        493.56         7.65 o
  -5   4   6        336.25        326.82         3.76 o
  -2   4   6       1555.26       1561.58        11.61 o
   1   4   6        646.24        639.76         5.78 o
  -4   5   6        692.17        676.46         6.02 o
  -1   5   6        279.45        287.65         5.11 o
  -6   6   6        376.90        380.70         5.18 o
  -3   6   6        561.59        572.20         5.64 o
   0   6   6        554.00        543.50        11.24 o
  -1   1   7         16.65         29.56         0.59 o
  -3   2   7        499.88        525.29         3.86 o
   0   2   7         77.55         78.68         1.10 o
  -5   3   7        153.87        150.12         3.13 o
  -2   3   7       1144.05       1144.64         6.63 o
   1   3   7        107.01        104.81         1.80 o
  -4   4   7         32.23         30.70         0.96 o
  -1   4   7         51.35         52.88         2.02 o
   2   4   7         97.65         93.37         2.29 o
  -6   5   7         62.17         66.45         5.28 o
  -3   5   7        249.52        223.74         2.76 o
   0   5   7         36.27         35.92         1.67 o
  -5   6   7        243.04        249.83         5.48 o
  -2   6   7        261.88        268.98         4.40 o
   0   1   8       8565.46       8663.21        66.01 o
  -2   2   8       2364.65       2410.95        13.95 o
   1   2   8       1394.12       1389.66         9.07 o
  -4   3   8       4041.06       3968.14        25.96 o
  -1   3   8       2863.83       2891.91        26.35 o
   2   3   8        935.59        884.42         6.56 o
  -6   4   8        377.86        364.90         4.91 o
  -3   4   8       2195.19       2156.97        12.29 o
   0   4   8       3686.23       3640.31        26.43 o
  -5   5   8        914.91        916.36         9.44 o
  -2   5   8        968.68        939.25        20.17 o
   1   5   8        289.40        280.54         6.23 o
  -4   6   8        632.91        623.18        18.48 o
  -1   6   8        435.04        440.83         8.36 o
   0   0   9       1340.09       1257.02        10.92 o
   1   1   9       1378.49       1386.86         8.93 o
  -1   2   9       1106.47       1073.51         6.62 o
   2   2   9         31.52         34.65         1.33 o
  -3   3   9         82.35         79.42         1.02 o
   0   3   9        361.14        335.95         3.92 o
   3   3   9         20.48         27.13         1.21 o
  -5   4   9        139.56        138.54         2.03 o
  -2   4   9        112.54        107.44         3.09 o
   1   4   9          8.77         13.92         0.87 o
  -4   5   9        107.84         97.34         3.06 o
  -1   5   9         28.86         34.26         3.47 o
  -3   6   9         52.28         52.52         1.50 o
  -1   1  10        742.23        666.72         4.18 o
  -3   2  10       1630.02       1604.29        12.70 o
   0   2  10       3022.24       2953.66        20.63 o
  -5   3  10        614.39        605.61         7.78 o
  -2   3  10       1432.77       1363.75        11.32 o
   1   3  10        468.46        450.60         4.35 o
  -4   4  10         25.27         27.64         1.21 o
  -1   4  10        139.21        136.38         2.29 o
   2   4  10        310.36        303.81         3.68 o
  -6   5  10        550.89        571.62         8.24 o
  -3   5  10       1313.21       1244.78        55.31 o
   0   5  10        533.03        515.03         7.88 o
  -5   6  10        343.42        336.91         6.84 o
  -2   6  10        357.23        340.94         8.87 o
   0   1  11         71.08         76.01         1.39 o
  -2   2  11        283.81        259.45         2.22 o
   1   2  11        244.39        242.24         5.12 o
  -4   3  11         38.16         36.94         0.86 o
  -1   3  11        245.64        238.24         2.38 o
   2   3  11        430.20        418.95         4.97 o
  -6   4  11         34.64         37.90         1.19 o
  -3   4  11         48.44         46.41         1.31 o
   0   4  11         40.03         39.09         1.24 o
  -5   5  11         93.13         98.56         4.85 o
  -2   5  11        115.76        107.91         2.50 o
   1   5  11         42.84         42.73         2.80 o
  -4   6  11          9.46         10.86         1.59 o
  -1   6  11         64.13         65.60         3.16 o
   0   0  12      10099.01       9996.73        83.64 o
   1   1  12        940.26        954.69         6.38 o
  -1   2  12       1997.09       1992.90        11.15 o
   2   2  12       1198.18       1168.64        11.30 o
  -3   3  12       2820.85       2728.87        19.14 o
   0   3  12       2535.29       2479.49        23.37 o
   3   3  12        534.10        536.47         6.04 o
  -5   4  12       1040.13       1012.41        10.30 o
  -2   4  12        961.42        944.59         8.17 o
   1   4  12        801.83        780.59         7.06 o
  -4   5  12        705.96        678.56        11.88 o
  -1   5  12       1240.04       1211.56        14.79 o
  -3   6  12        444.30        430.22        17.76 o
  -1   1  13        149.73        152.33         1.60 o
  -3   2  13        305.80        298.97         3.41 o
   0   2  13        165.85        162.97         1.80 o
  -5   3  13         66.93         66.54         1.54 o
  -2   3  13        208.56        205.13         2.54 o
   1   3  13         60.64         59.23         1.43 o
  -4   4  13        291.86        280.55         3.95 o
  -1   4  13        223.22        220.49         4.46 o
   2   4  13         14.76         18.79         2.11 o
  -3   5  13        261.13        257.42         5.58 o
   0   5  13        157.57        159.81         4.42 o
  -2   6  13         30.59         29.82         2.53 o
   0   1  14        616.77        588.62         5.22 o
  -2   2  14       1166.81       1141.22         8.16 o
   1   2  14       1574.39       1520.21        11.22 o
  -4   3  14        151.12        142.61         2.14 o
  -1   3  14        714.85        658.75         6.65 o
   2   3  14        357.21        359.71         3.57 o
  -3   4  14        513.56        495.53         4.86 o
   0   4  14         36.70         40.37         1.33 o
  -2   5  14        464.10        474.86         8.56 o
   0   0  15        328.39        302.21         5.21 o
   1   1  15        194.57        191.57         2.61 o
  -1   2  15        430.71        418.06         4.00 o
   2   2  15         41.62         45.16         1.29 o
  -3   3  15          7.73          8.68         2.29 o
   0   3  15         74.72         69.86         1.52 o
  -5   4  15         11.57         10.92         0.91 o
  -2   4  15         10.87         12.83         0.95 o
   1   4  15         23.29         26.31         1.30 o
  -4   5  15          3.49          6.01         1.22 o
  -1   5  15          5.91          5.62         3.51 o
  -1   1  16       2163.55       2206.52        39.73 o
  -3   2  16        765.07        741.42         6.48 o
   0   2  16        652.30        649.68         8.11 o
  -5   3  16        615.28        616.54         5.82 o
  -2   3  16       1047.45       1045.17         8.83 o
   1   3  16       1046.15       1036.33         7.67 o
  -4   4  16       1370.62       1371.07        10.70 o
  -1   4  16       1477.93       1448.22        15.14 o
  -3   5  16        226.60        239.32        10.70 o
   0   1  17        242.34        246.94         3.20 o
  -2   2  17          0.59          4.85         0.66 o
   1   2  17        199.10        196.91         2.54 o
  -4   3  17        227.86        234.03         3.74 o
  -1   3  17         50.92         56.77         1.59 o
   2   3  17         63.10         66.62         5.18 o
  -3   4  17        190.40        191.16         3.68 o
   0   4  17        246.63        247.66         3.40 o
  -2   5  17         81.51         82.88         2.93 o
   0   0  18         33.61         33.96         3.42 o
   1   1  18       1238.46       1224.53        13.09 o
  -1   2  18        586.90        573.92         5.58 o
   2   2  18        317.97        325.74         4.59 o
  -3   3  18        135.57        145.95         2.28 o
   0   3  18        200.18        205.64         3.32 o
  -2   4  18        445.39        470.63         5.81 o
  -1   1  19          5.27          8.54         1.04 o
  -3   2  19         48.54         50.41         1.95 o
   0   2  19          0.16          2.92         1.08 o
  -2   3  19        143.09        151.45         3.04 o
  -1   4  19         41.95         43.71         1.48 o
   0   1  20        973.31       1028.71        12.24 o
  -2   2  20        599.96        602.37        10.02 o
   1   2  20        298.83        298.66         4.33 o
  -1   3  20        704.88        721.88         9.07 o
   0   0  21        488.43        526.72        13.34 o
   1   1  21        123.97        126.20         2.72 o
  -1   2  21         38.46         41.32         1.62 o
  -1   1  22        198.80        227.75         4.12 o
   0   2  22        494.72        505.89         6.12 o
   0   1  23         13.18         11.86         3.03 o
                                                
